# Supplementary material for: Computational Investigation Identified Potential Chemical Scaffolds for Heparanase as Anticancer Therapeutics
Source: Int J Mol Sci. 2021 May 18;22(10):5311. doi: 10.3390/ijms22105311 (PMC8157885; doi:10.3390/ijms22105311)
Supplement: Supplementary file 1 [file ijms-22-05311-s001.zip]

Archive with 1 entries (1 files):
- ijms-1208042-supplementary.pdf
